# Supplementary material for: Cell‐free DNA profiling in retinoblastoma patients with advanced intraocular disease: An MSKCC experience
Source: Cancer Med. 2020 Jul 7;9(17):6093–101. doi: 10.1002/cam4.3144 (PMC7476838; doi:10.1002/cam4.3144)
Supplement: Supplementary file 2 — Table S1 [file CAM4-9-6093-s002.xlsx]

## Sheet: Sheet1
Supplementary Table 1: Read support per sample in tumor by MSK-IMPACT, read support in cfDNA and buffy coat using Waltz 2.0.
Patient		Tumor		cfDNA		Buffy coat (matched)		2SD above average VAF (%) among non-matched buffy coats	cfDNA mutation detected by genotyping
	Protein Change	VAF (%)	Tumor reads	VAF (%)	cfDNA reads	Mutation VAF (%) in BC	BC reads
P01	R579*	14.78	110/744	1.37	32/2344	Not detected	-	0.107	Yes
P03	N623fs	48.09	391/813	7.46	227/3042	0.01	1/6950	0.118	Yes
	R255*	41.53	456/1098	7.69	265/3444	Not detected	-	0.01	Yes
P11	R320*	42	126/300	8.11	131/1615	Not detected	-	0.043	Yes
P16	X702_splice	47.39	191/403	0.09	5/5666	0.13	10/7537	0.099	No
	Q736*	44.47	189/425	0.09	2/2286	0.02	1/4104	0.014	No
P19	D338Vfs*11	81.38	201/247	0	0/1596	0	0/4507	0	No
P21	R445*	81.85	442/540	6.77	110/1628	Not detected	-	0.641	Yes
P22	E315*	39.89	146/366	3.04	10/329	Not detected	-	0.133	Yes
	R556*	41.63	229/550	0.7	6/859	0.26	3/1157	0.052	Yes
P23	X474_splice	84.24	171/203	12.6	121/961	0	0/1398	0.011	Yes
P24	N480del	38.13	204/535	0.48	9/1884	0	0/2226	0	Yes
P26	R255*	85.47	500/585	0.8	10/1255	Not detected	-	0.114	Yes
Abbreviations: VAF = variant allele frequency; SD = standard deviation
Supplementary Table 2: Read support in cfDNA and buffy coat per sample by de novo calling using VarDict.
Patient		cfDNA		Buffy coat		Mutation detected in tumor
	Protein Change	Allele Frequency (%)	cfDNA reads	Mutation VAF (%) in BC	BC reads
P01	R579*	1.32	32/2428	Not detected	-	Yes
P03	N623fs	7.88	271/3440	0.01	1/7681	Yes
	R255*	6.72	234/3483	Not detected	-	Yes
P11	R320*	7.89	132/1654	Not detected	-	Yes
P21	R445*	6.47	109/1684	Not detected	-	Yes
P22	G509E	1.56	10/642	0.09	1/1140	No
P23	X474_splice	12.32	114/925	0	0/1390	Yes
P26	R255*	0.8	10/1253	Not detected	-	Yes
	P781Q	0.99	14/1420	0.05	1/1914	No
